# Supplementary material for: Observation and control of Casimir effects in a sphere-plate-sphere system
Source: Nat Commun. 2022 Oct 18;13:6148. doi: 10.1038/s41467-022-33915-4 (PMC9579181; doi:10.1038/s41467-022-33915-4)
Supplement: Supplementary file 3 — Supplementary Software [file 41467_2022_33915_MOESM3_ESM.zip]

Archive with 5 entries (4 files):
- Custom_Matlab_Codes/
- Custom_Matlab_Codes/Matlab 1 Figure1b_gradient.m
- Custom_Matlab_Codes/Matlab 2 Figure1c_force.m
- Custom_Matlab_Codes/Matlab 3 Figure2d.m
- Custom_Matlab_Codes/Matlab 4 Figure3g.m
