# Supplementary material for: Observation and control of Casimir effects in a sphere-plate-sphere system
Source: Nat Commun. 2022 Oct 18;13:6148. doi: 10.1038/s41467-022-33915-4 (PMC9579181; doi:10.1038/s41467-022-33915-4)
Supplement: Supplementary file 3 — Supplementary Software [file 41467_2022_33915_MOESM3_ESM.zip › Custom_Matlab_Codes/Matlab 1 Figure1b_gradient.m]

T = 300; %temperature
k_B = 1.38*10^(-23); %Bolzmann constant
hbar = 1.05*10^(-34); %Plank constant
c = 3*10^8; %speed of light
R=35E-6;
Omega= @(n) n*2*pi*k_B*T/hbar; %Masuraba frequency
omega_p = 9*1.6*10^(-19)/(1.05*10^(-34));
gamma=0.035*1.6*10^(-19)/(1.05*10^(-34));

%Dielectric functions for the materials.
Epsilon_3 = 1; %% vacuum in between
Epsilon_1 = @(n) 1+omega_p^2./Omega(n).^2; %Plasma model of the gold

q = @(n,k_perp) sqrt(k_perp.^2+Omega(n).^2/c^2);
k = @(n,k_perp) sqrt(k_perp.^2+Epsilon_1(n).*Omega(n).^2./c^2);
r_TM = @(n,k_perp) (Epsilon_1(n).*q(n,k_perp)-k(n,k_perp))./(Epsilon_1(n).*q(n,k_perp)+k(n,k_perp));
r_TE = @(n,k_perp) (q(n,k_perp)-k(n,k_perp))./(q(n,k_perp)+k(n,k_perp));

P_int = @(n,k_perp,a) -(k_B*T/pi)*q(n,k_perp).*k_perp.*((r_TM(n,k_perp).^-2.*exp(2*a.*q(n,k_perp))-1).^-1+(r_TE(n,k_perp).^-2.*exp(2*a.*q(n,k_perp))-1).^-1);

L = 760; % unit in nm

sep=50:10:L-50;
n=1:100;
PP=n;

for i=1:length(sep)
    d1=(sep(i))*10^-9;
    d2= L*1e-9-(sep(i))*1e-9;
    PP1=integral(@(x)P_int(n,x,d1),0,Inf,'ArrayValued',1);
    PP2=integral(@(x)P_int(n,x,d2),0,Inf,'ArrayValued',1);
    P_zero_1 = -k_B*T/pi*2*0.3005./(d1^3);
    P_zero_2 = -k_B*T/pi*2*0.3005./(d2^3);
    P_finite_num(i) = sum(PP1)+0.5*P_zero_1+sum(PP2)+0.5*P_zero_2;
end

semilogy(sep,-2*pi*P_finite_num)
