# Supplementary material for: Observation and control of Casimir effects in a sphere-plate-sphere system
Source: Nat Commun. 2022 Oct 18;13:6148. doi: 10.1038/s41467-022-33915-4 (PMC9579181; doi:10.1038/s41467-022-33915-4)
Supplement: Supplementary file 3 — Supplementary Software [file 41467_2022_33915_MOESM3_ESM.zip › Custom_Matlab_Codes/Matlab 2 Figure1c_force.m]

clear all

T = 300; %temperature
k_B = 1.38*10^(-23); %Bolzmann constant
hbar = 1.05*10^(-34); %Plank constant
c = 3*10^8; %speed of light
R=35E-6;
Omega= @(n) n*2*pi*k_B*T/hbar; %Masuraba frequency
omega_p = 9*1.6*10^(-19)/(1.05*10^(-34));
gamma=0.035*1.6*10^(-19)/(1.05*10^(-34));

%Dielectric functions for the materials.
Epsilon_3 = 1; %% vacuum in between
Epsilon_1 = @(n) 1+(omega_p^2)./((Omega(n)+gamma).*Omega(n)); %Drude model of the gold

q = @(n,k_perp) sqrt(k_perp.^2+Omega(n).^2/c^2);
k = @(n,k_perp) sqrt(k_perp.^2+Epsilon_1(n).*Omega(n).^2./c^2);
r_TM = @(n,k_perp) (Epsilon_1(n).*q(n,k_perp)-k(n,k_perp))./(Epsilon_1(n).*q(n,k_perp)+k(n,k_perp));
r_TE = @(n,k_perp) (q(n,k_perp)-k(n,k_perp))./(q(n,k_perp)+k(n,k_perp));

F_int = @(n,k_perp,a) (k_B*T/(2*pi))*k_perp.*(log(1-r_TM(n,k_perp).^2.*exp(-2*a.*q(n,k_perp)))+log(1-r_TE(n,k_perp).^2.*exp(-2*a.*q(n,k_perp))));

L = 760;% unit in nm

sep = 50:5:L-50;
n=1:100;
FF=n;

for i=1:length(sep)
    d1=(sep(i))*10^-9;
    d2= L*1e-9-(sep(i))*1e-9;
    FF1=integral(@(x)F_int(n,x,d1),0,5e9,'ArrayValued',1);
    FF2=integral(@(x)F_int(n,x,d2),0,5e9,'ArrayValued',1);
    F_zero1 = -k_B*T/(pi)*0.601./(2*d1^2);
    F_zero2 = -k_B*T/(pi)*0.601./(2*d2^2);
    F_finite_num (i) = sum(FF1)+0.5*F_zero1-sum(FF2)-0.5*F_zero2;
    
end

plot(sep,2*pi*R*F_finite_num*10^12)
