# Supplementary material for: Observation and control of Casimir effects in a sphere-plate-sphere system
Source: Nat Commun. 2022 Oct 18;13:6148. doi: 10.1038/s41467-022-33915-4 (PMC9579181; doi:10.1038/s41467-022-33915-4)
Supplement: Supplementary file 3 — Supplementary Software [file 41467_2022_33915_MOESM3_ESM.zip › Custom_Matlab_Codes/Matlab 3 Figure2d.m]

clear all

k_B=1.38*10^(-23);
T=300; %% room temperature
epsilon_0 = 8.85e-12;
R = 35E-6;
hbar =1.05e-34;
c = 3e8;
dt = 5*10^(-6); 
t = 2000*10^(-3);
Nt=round(t/dt);
time1 = 0:dt:t;

omega_1 = 2*pi*5662;
omega_2 = 2*pi*4892;
omega_3 = 2*pi*6178;
k_1 = 0.333;
k_2 = 0.303;
k_3 = 0.146;
m_1 = k_1/omega_1^2;
m_2 = k_2/omega_2^2;
m_3 = k_3/omega_3^2;

d1 = 88e-9;
d2 = 90e-9;

Gamma_1 = 2*pi*3.22; %% in Hz
Gamma_2 = 2*pi*3.58; %% in Hz
Gamma_3 = 2*pi*6.06; %% in Hz

mod_amp1 = 10.44e-9;
mod_amp2 = 14.12e-9;

f_pu_1 = 445;
f_pu = 1160:2:1260;

psd_1_total = zeros(length(f_pu),Nt/2+1);
psd_2_total = zeros(length(f_pu),Nt/2+1);
psd_3_total = zeros(length(f_pu),Nt/2+1);

Q1 = omega_1/Gamma_1;

for j = 1:length(f_pu)

delta_d1 = mod_amp1;
delta_d2 = mod_amp2;

x1_0 = 0;
x2_0 = 0;
x3_0 = 0;
v1_0 = 0*sqrt(k_B*T/m_1)*randn;
v2_0 = 0*sqrt(k_B*T/m_2)*randn;
v3_0 = 0*sqrt(k_B*T/m_3)*randn;

U1=zeros(1,1+Nt);
V1=zeros(1,1+Nt);
U2=zeros(1,1+Nt);
V2=zeros(1,1+Nt);
U3=zeros(1,1+Nt);
V3=zeros(1,1+Nt);
    
U1(1)=x1_0; %% set the initial position 
U2(1)=x2_0; %% set the initial position 
U3(1)=x3_0; %% set the initial position 
V1(1)=v1_0; %% set the initial position 
V2(1)=v2_0; %% set the initial position 
V3(1)=v3_0; %% set the initial position 

omega_pu_1 = 2*pi*f_pu_1;
omega_pu_2 = 2*pi*f_pu(j);


F_mod = @(t) k_3*delta_d1*cos(omega_pu_1*t+0);
F_mod_2 = @(t) k_3*delta_d2*cos(omega_pu_2*t+pi/2);

F_cas = @(d) d.^(-2.359).*R*4.82e-23;
F_random_1=  1/sqrt(dt)*sqrt(4*k_B*T*m_1*Gamma_1)*randn(1,Nt+1);
F_random_2=  1/sqrt(dt)*sqrt(4*k_B*T*m_2*Gamma_2)*randn(1,Nt+1);
F_random_3=  1/sqrt(dt)*sqrt(4*k_B*T*m_3*Gamma_3)*randn(1,Nt+1);

for i=1:Nt
    x1 = U1(i);% displacement of the first oscillator
    x2 = U2(i);% displacement of the second oscillator
    x3 = U3(i);
    v1 = V1(i);% velocity of the first oscillator
    v2 = V2(i);% velocity of the second oscillator
    v3 = V3(i);% velocity of the second oscillator

    k1=dt*v1;
    kk1=dt*v2;
    kkk1=dt*v3;

    l1=dt*(-omega_1^2*x1-Gamma_1*v1+F_cas(d1-x1-x3)/m_1-F_cas(d1)/m_1+F_random_1(i)/m_1);
    ll1=dt*(-omega_2^2*x2-Gamma_2*v2+F_cas(d2-x2+x3)/m_2-F_cas(d2)/m_2+F_random_2(i)/m_2);
    lll1=dt*(-omega_3^2*x3-Gamma_3*v3+F_cas(d1-x1-x3)/m_3-F_cas(d1)/m_3-F_cas(d2-x2+x3)/m_3+F_cas(d2)/m_3+F_random_3(i)/m_3+F_mod(i*dt)/m_3+F_mod_2(i*dt)/m_3);
    
    k2=dt*(v1+1/2*l1);
    kk2=dt*(v2+1/2*ll1);
    kkk2=dt*(v3+1/2*lll1);

    l2=dt*(-omega_1^2*(x1+k1/2)-Gamma_1*(v1+1/2*l1)+F_cas(d1-x1-k1/2-x3-kkk1/2)/m_1-F_cas(d1)/m_1+(F_random_1(i)+F_random_1(i+1))/m_1);
    ll2=dt*(-omega_2^2*(x2+kk1/2)-Gamma_2*(v2+1/2*ll1)+F_cas(d2-x2-kk1/2+x3+kkk1/2)/m_2-F_cas(d2)/m_2+(F_random_2(i)+F_random_2(i+1))/m_2);
    lll2=dt*(-omega_3^2*(x3+kkk1/2)-Gamma_3*(v3+1/2*lll1)+F_cas(d1-x1-k1/2-x3-kkk1/2)/m_3-F_cas(d1)/m_3-F_cas(d2-x2-kk1/2+x3+kkk1/2)/m_3+F_cas(d2)/m_3+(F_random_3(i)+F_random_3(i+1))/m_3+F_mod(i*dt+0.5*dt)/m_3+F_mod_2(i*dt+0.5*dt)/m_3);
    
    k3=dt*(v1+1/2*l2);
    kk3=dt*(v2+1/2*ll2);
    kkk3=dt*(v3+1/2*lll2);

    l3=dt*(-omega_1^2*(x1+k2/2)-Gamma_1*(v1+1/2*l2)+F_cas(d1-x1-k2/2-x3-kkk2/2)/m_1-F_cas(d1)/m_1+(F_random_1(i)+F_random_1(i+1))/m_1);
    ll3=dt*(-omega_2^2*(x2+kk2/2)-Gamma_2*(v2+1/2*ll2)+F_cas(d2-x2-kk2/2+x3+kkk2/2)/m_2-F_cas(d2)/m_2+(F_random_2(i)+F_random_2(i+1))/m_2);
    lll3=dt*(-omega_3^2*(x3+kkk2/2)-Gamma_3*(v3+1/2*lll2)+F_cas(d1-x1-k2/2-x3-kkk2/2)/m_3-F_cas(d1)/m_3-F_cas(d2-x2-kk2/2+x3+kkk2/2)/m_3+F_cas(d1)/m_3+(F_random_3(i)+F_random_3(i+1))/m_3+F_mod(i*dt+0.5*dt)/m_3+F_mod_2(i*dt+0.5*dt)/m_3);
    
    k4=dt*(v1+l3);
    kk4=dt*(v2+ll3);
    kkk4=dt*(v3+lll3);

    l4=dt*(-omega_1^2*(x1+k3)-Gamma_1*(v1+l3)+F_cas(d1-x1-k3-x3-kkk3)/m_1-F_cas(d1)/m_1+F_random_1(i+1)/m_1);
    ll4=dt*(-omega_2^2*(x2+kk3)-Gamma_2*(v2+ll3)+F_cas(d2-x2-kk3+x3+kkk3)/m_2-F_cas(d2)/m_2+F_random_2(i+1)/m_2);
    lll4=dt*(-omega_3^2*(x3+kkk3)-Gamma_3*(v3+lll3)+F_cas(d1-x1-k3-x3-kkk3)/m_3-F_cas(d1)/m_3-F_cas(d2-x2-kk2/2+x3+kkk2/2)/m_3+F_cas(d2)/m_3+F_random_3(i+1)/m_3+F_mod(i*dt+dt)/m_3+F_mod_2(i*dt+dt)/m_3);
   
    
    v1=v1+(l1+l2*2+l3*2+l4)/6;
    x1=x1+(k1+k2*2+k3*2+k4)/6;
    
    v2=v2+(ll1+ll2*2+ll3*2+ll4)/6;
    x2=x2+(kk1+kk2*2+kk3*2+kk4)/6;
    
    v3=v3+(lll1+lll2*2+lll3*2+lll4)/6;
    x3=x3+(kkk1+kkk2*2+kkk3*2+kkk4)/6;
   
    U1(i+1)=x1; 
    V1(i+1)=v1;
    U2(i+1)=x2; 
    V2(i+1)=v2;
    U3(i+1)=x3; 
    V3(i+1)=v3;
    
end

    N = length(U1);
    ii=1:N;
    time = dt*ii;
    TimeStart = time(1);
    TimeEnd=time(end);
    tScale = (TimeEnd-TimeStart)/(N-1);
    t = 0:tScale:tScale*(N-1);
    Fs = 1/tScale;
    freq = 0:Fs/N:Fs/2;   

    dft_1 = fft(U1);
    dft_1 = dft_1(1:floor(N/2)+1);
    psd_1 = (1/(Fs*N)) * abs(dft_1).^2;
    psd_1(2:end-1)=psd_1(2:end-1).*2;
    
    dft_2 = fft(U2);
    dft_2 = dft_2(1:floor(N/2)+1);
    psd_2 = (1/(Fs*N)) * abs(dft_2).^2;
    psd_2(2:end-1)=psd_2(2:end-1).*2;
  
    dft_3 = fft(U3);
    dft_3 = dft_3(1:floor(N/2)+1);
    psd_3 = (1/(Fs*N)) * abs(dft_3).^2;
    psd_3(2:end-1)=psd_3(2:end-1).*2;
    
    psd_1_total(j,:) = psd_1;
    psd_2_total(j,:) = psd_2;
    psd_3_total(j,:) = psd_3;

end

x = f_pu;
y = freq;
[X,Y] = meshgrid(x,y);

figure(2)
z = transpose(psd_2_total);
pcolor(X,Y,z);
set(gca,'ColorScale','log')
shading interp;
set(gca, 'clim', [10e-22 10e-20]);
colorbar;
xlabel('\omega_{mod2} (Hz)');
ylabel('PSD 3 frequency (Hz)');
ylim([4800 4960])
set(gca,'fontsize',18);


figure(3)
z = transpose(psd_3_total);
pcolor(X,Y,z);
set(gca,'ColorScale','log')
shading interp;
set(gca, 'clim', [10e-22 10e-20]);
ylim([6020 6160]);
colorbar;
xlabel('\omega_{mod2} (Hz)');
ylabel('PSD 2 frequency (Hz)');
set(gca,'fontsize',18);
