# Supplementary material for: Observation and control of Casimir effects in a sphere-plate-sphere system
Source: Nat Commun. 2022 Oct 18;13:6148. doi: 10.1038/s41467-022-33915-4 (PMC9579181; doi:10.1038/s41467-022-33915-4)
Supplement: Supplementary file 4 — Source Data [file 41467_2022_33915_MOESM4_ESM.zip › Source Data/Figure1.xlsx]

## Sheet: Figure1b
Separation (nm)	1/R dF/dx (N/m2）
683.531	106.838
681.955	96.9063
680.063	83.8663
680.063	86.1095
677.226	73.2993
674.074	63.0835
669.976	52.5029
664.616	42.7331
660.676	36.3145
654.371	29.6121
650.746	25.4501
645.229	21.2882
640.185	18.3018
636.56	16.2479
631.674	14.1398
626	12.1562
621.586	10.7995
617.33	9.66032
612.759	8.60767
605.194	7.20368
596.682	5.96049
587.54	4.92405
578.556	4.18085
569.729	3.42953
563.109	3.22143
553.494	2.79442
546.086	2.52687
540.097	2.32553
535.053	2.16607
482.565	1.06207
475.945	1.04045
475.945	1.05126
465.542	0.941807
456.4	0.89316
448.519	0.847216
440.638	0.810732
429.605	0.739113
421.24	0.706953
414.961	0.697359
405.608	0.659522
397.297	0.685602
387.773	0.644253
374.365	0.610876
366.401	0.631956
351.439	0.650199
348.572	0.673306
339.252	0.681008
329.15	0.717898
321.161	0.743167
313.948	0.785057
305.131	0.831001
297.615	0.849919
289.737	0.932348
283.064	0.98775
275.883	1.04315
269.282	1.12828
263.664	1.19044
258.136	1.23909
254.219	1.33503
249.074	1.41206
247.267	1.5134
245.342	1.48638
218.579	2.08635
213.991	2.26607
208.751	2.59849
208.257	2.49444
201.581	2.9282
195.15	3.2917
188.684	3.70249
182.339	4.19976
175.369	4.80784
175.314	4.94568
162.974	5.51727
162.687	6.51722
159.242	7.06044
153.562	7.99689
150.755	8.65767
145.869	9.66978
145.808	9.76302
143.493	10.1549
140.801	10.9508
137.755	11.9278
133.744	13.302
133.286	13.5047
127.957	15.8425
124.522	17.6937
120.97	19.3828
116.947	21.7746
116.947	21.9908
112.799	24.9096
109.219	28.2068
105.816	31.4904
102.07	35.5307
97.993	41.5034
94.3263	46.787
93.7634	47.8004
89.5097	56.7054
85.7916	66.3266
82.4856	74.4208
82.4579	76.7991
79.309	86.7176
76.2675	98.4468
73.7447	109.325
73.3702	114.027

## Sheet: Figure1c
Separation (nm)	Force (pN)
683.531	106.56
681.955	100.666
680.063	94.2507
680.063	94.2507
677.226	85.7
674.074	77.6126
669.976	68.5642
664.616	58.7164
660.676	52.8227
654.371	44.8093
650.746	41.052
645.229	36.1379
640.185	32.3798
636.56	30.0576
631.674	27.279
626	24.4708
621.586	22.593
617.33	20.9845
612.759	19.439
605.194	17.1596
596.682	15.0136
587.54	13.1065
578.556	11.5581
569.729	10.2665
563.109	9.47186
553.494	8.38779
546.086	7.66324
540.097	7.13352
535.053	6.72298
482.565	2.74377
475.945	2.49769
475.945	2.49769
465.542	2.11492
456.4	1.81357
448.519	1.56721
440.638	1.33351
429.605	1.02044
421.24	0.804048
414.961	0.648688
405.608	0.420387
397.297	0.22854
387.773	1.88203e-07
374.365	-0.302324
366.401	-0.472599
351.439	-0.803537
348.572	-0.868779
339.252	-1.08841
329.15	-1.32921
321.161	-1.52993
313.948	-1.71754
305.131	-1.95982
297.615	-2.17841
289.737	-2.41277
283.064	-2.6305
275.883	-2.87878
269.282	-3.11977
263.664	-3.34163
258.136	-3.57198
254.219	-3.74185
249.074	-3.98225
247.267	-4.07154
245.342	-4.1735
218.579	-5.56583
213.991	-5.90082
208.751	-6.31638
208.257	-6.36135
201.581	-6.94422
195.15	-7.60333
188.684	-8.34823
182.339	-9.17045
175.369	-10.195
175.314	-10.2043
162.974	-12.3403
162.687	-12.3956
159.242	-13.1815
153.562	-14.5851
150.755	-15.3708
145.869	-16.8514
145.808	-16.872
143.493	-17.6629
140.801	-18.6199
137.755	-19.7874
133.744	-21.4618
133.286	-21.6751
127.957	-24.1937
124.522	-26.0985
120.97	-28.2985
116.947	-31.0276
116.947	-31.0276
112.799	-34.2196
109.219	-37.3416
105.816	-40.7007
102.07	-44.8298
97.993	-49.8994
94.3263	-55.2258
93.7634	-56.1476
89.5097	-63.2641
85.7916	-70.6435
82.4856	-78.318
82.4579	-78.3903
79.309	-86.8543
76.2675	-96.0858
73.7447	-104.778
73.3702	-106.211

## Sheet: Figure1d
Separation (nm)	1/R(dF/dx)	1/R dF/dx include 3
755.388	-0.0251358	0.464031
715.681	0.0275644	0.516731
677.371	0.0505364	0.539703
636.944	0.0383748	0.527541
606.644	0.0289157	0.518082
579.252	0.0856699	0.574836
552.578	0.103237	0.592403
524.935	0.0545902	0.543757
506.6	0.119452	0.608619
464.021	0.123506	0.612672
460.396	0.151883	0.64105
436.568	0.182963	0.672129
422.693	0.170801	0.659968
409.727	0.224853	0.714019
397.732	0.231609	0.720776
384.64	0.288363	0.77753
372.385	0.34782	0.836986
359.072	0.346469	0.835635
346.484	0.412682	0.901848
333.86	0.45322	0.942387
321.144	0.530244	1.01941
308.129	0.616726	1.10589
295.444	0.688345	1.17751
288.721	0.870769	1.35994
273.164	0.920766	1.40993
271.543	0.94509	1.43426
260.22	1.08022	1.56938
249.749	1.28697	1.77613
236.075	1.57344	2.06261
225.116	1.86667	2.35584
213.798	2.21935	2.70852
202.36	2.6815	3.17066
191.718	3.27336	3.76253
182.67	3.87063	4.3598
180.673	4.07197	4.56114
169.617	5.0503	5.53947
159.083	6.25295	6.74212
151.897	7.40695	7.89612
150.453	7.70153	8.1907
144.853	8.66095	9.15012
138.699	10.1839	10.673
134.134	11.4811	11.9703
127.001	13.8229	14.312
120.897	16.3363	16.8254
114.267	19.7821	20.2712
107.185	24.5791	25.0683
101.402	30.1059	30.5951
100.085	31.2815	31.7707
94.3736	38.3082	38.7974
88.2259	48.1051	48.5942
83.6921	57.3073	57.7965
79.5954	67.2258	67.715
78.8103	70.3608	70.85
74.4719	84.8196	85.3088
71.4437	100.603	101.092
66.6385	123.115	123.604
63.7195	145.033	145.522
61.2314	174.761	175.251
60.3147	182.058	182.547
58.9538	210.435	210.925
57.0297	249.758	250.247
57.2246	260.974	261.463

## Sheet: Figure1e
Separation (nm)	1/R(dF/dx)	1/R dF/dx include 3
837.119	-0.0216438	0.822912
811.53	-0.00542829	0.839127
790.594	-0.0189412	0.825614
774.239	-0.00677958	0.837776
762.367	0.0243001	0.868856
742.953	-0.0121847	0.832371
726.485	-0.0121847	0.832371
712.76	0.0229488	0.867504
696.389	0.00808459	0.85264
681.479	0.0270026	0.871558
670.702	0.0161923	0.860748
659.294	0.0270026	0.871558
645.13	0.0256513	0.870207
633.438	0.0445694	0.889125
619.652	0.0418668	0.886422
610.392	0.0405155	0.885071
596.718	0.0526771	0.897233
585.416	0.0553797	0.899935
576.988	0.0837568	0.928312
566.391	0.0648387	0.909394
555.852	0.112134	0.956689
546.227	0.110783	0.955338
533.883	0.105377	0.949933
524.56	0.105377	0.949933
512.786	0.109431	0.953987
503.999	0.116188	0.960743
495.156	0.152672	0.997228
494.215	0.137808	0.982364
488.467	0.175644	1.0202
477.311	0.158078	1.00263
468.159	0.171591	1.01615
460.343	0.205373	1.04993
451.088	0.210778	1.05533
443.366	0.22294	1.0675
435.474	0.259424	1.10398
426.937	0.256722	1.10128
418.23	0.252668	1.09722
410.984	0.298612	1.14317
402.484	0.302666	1.14722
394.226	0.309422	1.15398
385.822	0.343204	1.18776
379.163	0.37023	1.21479
370.887	0.372933	1.21749
362.93	0.367527	1.21208
355.578	0.433741	1.2783
348.007	0.459415	1.30397
340.211	0.478333	1.32289
332.522	0.514818	1.35937
324.738	0.589139	1.43369
316.436	0.62157	1.46613
308.889	0.662108	1.50666
301.571	0.735078	1.57963
300.492	0.736429	1.58098
294.429	0.813453	1.65801
287.997	0.895881	1.74044
279.711	0.972905	1.81746
271.863	1.02966	1.87421
265.388	1.15668	2.00124
258.247	1.2337	2.07826
250.617	1.4445	2.28906
243.062	1.53234	2.37689
236.093	1.71476	2.55932
228.893	1.88908	2.73363
222.154	2.11069	2.95525
215.262	2.39987	3.24442
206.777	2.71066	3.55522
200.816	3.02011	3.86466
192.418	3.47549	4.32005
185.027	4.0579	4.90245
184.108	4.1606	5.00515
178.096	4.67408	5.51864
171.783	5.35649	6.20104
164.718	6.21726	7.06181
158.767	7.19559	8.04015
157.518	7.33477	8.17933
150.485	8.6793	9.52386
144.134	10.1725	11.017
137.001	12.1873	13.0318
129.379	15.0925	15.9371
123.089	18.2005	19.045
116.651	22.0922	22.9368
109.577	27.5919	28.4365
104.951	32.1593	33.0039
101.73	35.9564	36.801
100.861	37.4293	38.2739
97.2893	42.5372	43.3818
94.3263	47.4964	48.341
91.0052	53.888	54.7326
88.187	60.5634	61.4079
84.8361	68.5225	69.367
82.384	76.3329	77.1775
79.8578	84.3596	85.2041
77.0744	96.5347	97.3793
76.7033	98.6022	99.4467
73.2284	111.75	112.595
71.2761	128.763	129.607
69.4532	137.681	138.526
67.8215	150.654	151.498
65.5722	160.518	161.363
63.6452	186.058	186.902
60.3189	213.354	214.198
57.2457	256.46	257.304
55.213	293.755	294.6
51.3456	349.969	350.813
49.8962	387.129	387.974
48.3813	434.424	435.269
45.5088	488.611	489.456
44.5077	552.662	553.507
42.4414	594.282	595.126
42.5248	606.173	607.018
42.0102	643.469	644.313
