# Supplementary material for: Observation and control of Casimir effects in a sphere-plate-sphere system
Source: Nat Commun. 2022 Oct 18;13:6148. doi: 10.1038/s41467-022-33915-4 (PMC9579181; doi:10.1038/s41467-022-33915-4)
Supplement: Supplementary file 4 — Source Data [file 41467_2022_33915_MOESM4_ESM.zip › Source Data/Figure2.xlsx]

## Sheet: Figure2b
frequency delta3 (Hz)	lambda 1	lambda 2	lambda 3
-100	101	9.43926	-10.439
-99	100.01	9.43348	-10.4433
-98	99.0201	9.42757	-10.4477
-97	98.0307	9.42153	-10.4522
-96	97.0414	9.41536	-10.4568
-95	96.0523	9.40906	-10.4614
-94	95.0635	9.40261	-10.4661
-93	94.075	9.39601	-10.471
-92	93.0866	9.38926	-10.4759
-91	92.0986	9.38235	-10.4809
-90	91.1108	9.37528	-10.486
-89	90.1232	9.36804	-10.4913
-88	89.136	9.36063	-10.4966
-87	88.149	9.35303	-10.502
-86	87.1624	9.34525	-10.5076
-85	86.176	9.33727	-10.5133
-84	85.19	9.32908	-10.5191
-83	84.2043	9.32069	-10.525
-82	83.219	9.31208	-10.5311
-81	82.234	9.30324	-10.5373
-80	81.2494	9.29416	-10.5436
-79	80.2652	9.28484	-10.5501
-78	79.2814	9.27527	-10.5567
-77	78.298	9.26543	-10.5635
-76	77.3151	9.25531	-10.5704
-75	76.3326	9.2449	-10.5775
-74	75.3506	9.23419	-10.5848
-73	74.369	9.22316	-10.5922
-72	73.388	9.21181	-10.5998
-71	72.4075	9.20012	-10.6077
-70	71.4276	9.18806	-10.6157
-69	70.4482	9.17563	-10.6239
-68	69.4695	9.16281	-10.6323
-67	68.4914	9.14958	-10.641
-66	67.5139	9.13592	-10.6498
-65	66.5371	9.1218	-10.6589
-64	65.5611	9.10721	-10.6683
-63	64.5858	9.09212	-10.6779
-62	63.6113	9.07651	-10.6878
-61	62.6376	9.06035	-10.698
-60	61.6648	9.0436	-10.7084
-59	60.6929	9.02625	-10.7192
-58	59.722	9.00825	-10.7303
-57	58.7521	8.98957	-10.7417
-56	57.7833	8.97017	-10.7534
-55	56.8155	8.95001	-10.7656
-54	55.849	8.92905	-10.778
-53	54.8837	8.90724	-10.7909
-52	53.9197	8.88452	-10.8042
-51	52.9571	8.86084	-10.818
-50	51.996	8.83614	-10.8322
-49	51.0365	8.81035	-10.8468
-48	50.0786	8.78341	-10.862
-47	49.1225	8.75524	-10.8777
-46	48.1682	8.72575	-10.894
-45	47.216	8.69485	-10.9108
-44	46.2658	8.66245	-10.9283
-43	45.318	8.62843	-10.9464
-42	44.3725	8.59268	-10.9652
-41	43.4296	8.55507	-10.9847
-40	42.4896	8.51545	-11.005
-39	41.5524	8.47367	-11.0261
-38	40.6185	8.42956	-11.0481
-37	39.688	8.38292	-11.071
-36	38.7613	8.33356	-11.0948
-35	37.8385	8.28124	-11.1197
-34	36.92	8.2257	-11.1457
-33	36.0062	8.16666	-11.1728
-32	35.0974	8.10381	-11.2012
-31	34.1942	8.03679	-11.231
-30	33.2969	7.96523	-11.2621
-29	32.4061	7.88869	-11.2948
-28	31.5225	7.80669	-11.3292
-27	30.6465	7.7187	-11.3652
-26	29.7791	7.62412	-11.4032
-25	28.9209	7.52229	-11.4432
-24	28.073	7.41248	-11.4854
-23	27.2361	7.29388	-11.53
-22	26.4116	7.16558	-11.5772
-21	25.6005	7.02662	-11.6271
-20	24.8042	6.8759	-11.6801
-19	24.024	6.71226	-11.7363
-18	23.2616	6.53447	-11.7961
-17	22.5186	6.34119	-11.8598
-16	21.7967	6.13108	-11.9278
-15	21.0977	5.90274	-12.0004
-14	20.4233	5.65482	-12.0782
-13	19.7755	5.38607	-12.1615
-12	19.1557	5.09537	-12.2511
-11	18.5656	4.78186	-12.3474
-10	18.0063	4.44497	-12.4513
-9	17.4789	4.08456	-12.5635
-8	16.9839	3.70092	-12.6848
-7	16.5214	3.29489	-12.8163
-6	16.0912	2.86782	-12.959
-5	15.6925	2.4216	-13.1141
-4	15.3244	1.95861	-13.283
-3	14.9855	1.48165	-13.4671
-2	14.6741	0.993905	-13.668
-1	14.3885	0.498812	-13.8873
0	14.1269	-2.68552e-15	-14.1269
1	13.8873	-0.498812	-14.3885
2	13.668	-0.993905	-14.6741
3	13.4671	-1.48165	-14.9855
4	13.283	-1.95861	-15.3244
5	13.1141	-2.4216	-15.6925
6	12.959	-2.86782	-16.0912
7	12.8163	-3.29489	-16.5214
8	12.6848	-3.70092	-16.9839
9	12.5635	-4.08456	-17.4789
10	12.4513	-4.44497	-18.0063
11	12.3474	-4.78186	-18.5656
12	12.2511	-5.09537	-19.1557
13	12.1615	-5.38607	-19.7755
14	12.0782	-5.65482	-20.4233
15	12.0004	-5.90274	-21.0977
16	11.9278	-6.13108	-21.7967
17	11.8598	-6.34119	-22.5186
18	11.7961	-6.53447	-23.2616
19	11.7363	-6.71226	-24.024
20	11.6801	-6.8759	-24.8042
21	11.6271	-7.02662	-25.6005
22	11.5772	-7.16558	-26.4116
23	11.53	-7.29388	-27.2361
24	11.4854	-7.41248	-28.073
25	11.4432	-7.52229	-28.9209
26	11.4032	-7.62412	-29.7791
27	11.3652	-7.7187	-30.6465
28	11.3292	-7.80669	-31.5225
29	11.2948	-7.88869	-32.4061
30	11.2621	-7.96523	-33.2969
31	11.231	-8.03679	-34.1942
32	11.2012	-8.10381	-35.0974
33	11.1728	-8.16666	-36.0062
34	11.1457	-8.2257	-36.92
35	11.1197	-8.28124	-37.8385
36	11.0948	-8.33356	-38.7613
37	11.071	-8.38292	-39.688
38	11.0481	-8.42956	-40.6185
39	11.0261	-8.47367	-41.5524
40	11.005	-8.51545	-42.4896
41	10.9847	-8.55507	-43.4296
42	10.9652	-8.59268	-44.3725
43	10.9464	-8.62843	-45.318
44	10.9283	-8.66245	-46.2658
45	10.9108	-8.69485	-47.216
46	10.894	-8.72575	-48.1682
47	10.8777	-8.75524	-49.1225
48	10.862	-8.78341	-50.0786
49	10.8468	-8.81035	-51.0365
50	10.8322	-8.83614	-51.996
51	10.818	-8.86084	-52.9571
52	10.8042	-8.88452	-53.9197
53	10.7909	-8.90724	-54.8837
54	10.778	-8.92905	-55.849
55	10.7656	-8.95001	-56.8155
56	10.7534	-8.97017	-57.7833
57	10.7417	-8.98957	-58.7521
58	10.7303	-9.00825	-59.722
59	10.7192	-9.02625	-60.6929
60	10.7084	-9.0436	-61.6648
61	10.698	-9.06035	-62.6376
62	10.6878	-9.07651	-63.6113
63	10.6779	-9.09212	-64.5858
64	10.6683	-9.10721	-65.5611
65	10.6589	-9.1218	-66.5371
66	10.6498	-9.13592	-67.5139
67	10.641	-9.14958	-68.4914
68	10.6323	-9.16281	-69.4695
69	10.6239	-9.17563	-70.4482
70	10.6157	-9.18806	-71.4276
71	10.6077	-9.20012	-72.4075
72	10.5998	-9.21181	-73.388
73	10.5922	-9.22316	-74.369
74	10.5848	-9.23419	-75.3506
75	10.5775	-9.2449	-76.3326
76	10.5704	-9.25531	-77.3151
77	10.5635	-9.26543	-78.298
78	10.5567	-9.27527	-79.2814
79	10.5501	-9.28484	-80.2652
80	10.5436	-9.29416	-81.2494
81	10.5373	-9.30324	-82.234
82	10.5311	-9.31208	-83.219
83	10.525	-9.32069	-84.2043
84	10.5191	-9.32908	-85.19
85	10.5133	-9.33727	-86.176
86	10.5076	-9.34525	-87.1624
87	10.502	-9.35303	-88.149
88	10.4966	-9.36063	-89.136
89	10.4913	-9.36804	-90.1232
90	10.486	-9.37528	-91.1108
91	10.4809	-9.38235	-92.0986
92	10.4759	-9.38926	-93.0866
93	10.471	-9.39601	-94.075
94	10.4661	-9.40261	-95.0635
95	10.4614	-9.40906	-96.0523
96	10.4568	-9.41536	-97.0414
97	10.4522	-9.42153	-98.0307
98	10.4477	-9.42757	-99.0201
99	10.4433	-9.43348	-100.01
100	10.439	-9.43926	-101
