# Supplementary material for: Observation and control of Casimir effects in a sphere-plate-sphere system
Source: Nat Commun. 2022 Oct 18;13:6148. doi: 10.1038/s41467-022-33915-4 (PMC9579181; doi:10.1038/s41467-022-33915-4)
Supplement: Supplementary file 4 — Source Data [file 41467_2022_33915_MOESM4_ESM.zip › Source Data/Figure3.xlsx]

## Sheet: Figure3d
Time (ms)	x1 (nm)	x2 (nm)
0.00421667	2.16388	-0.230353
0.01275	1.25294	-0.213662
0.0212833	0.153894	-0.227187
0.0298167	-2.81156	-0.112956
0.03835	-5.2275	-0.26114
0.0468833	-3.48486	-0.103746
0.0554167	-5.2572	-0.0249087
0.06395	-5.46515	0.177085
0.0724833	-6.20773	0.196363
0.0810167	-4.69777	0.177661
0.08955	-3.01951	0.078966
0.0980833	-3.4601	0.116661
0.106617	-1.5838	0.17881
0.11515	1.49058	-0.0151256
0.123683	2.88667	0.000989578
0.132217	3.73819	-0.110078
0.14075	3.91146	-0.0807292
0.149283	4.55506	-0.147482
0.157817	4.93627	-0.40472
0.16635	3.18373	-0.25596
0.174883	4.4511	-0.294231
0.183417	0.678654	-0.414215
0.19195	-0.138188	-0.428028
0.200483	-1.33627	-0.261716
0.209017	-2.52939	-0.385442
0.21755	-3.57894	-0.228624
0.226083	-4.1037	-0.349475
0.234617	-4.47994	-0.224309
0.24315	-6.25725	-0.218553
0.251683	-6.42062	-0.134824
0.260217	-6.34142	-0.0283596
0.26875	-3.79179	-0.160143
0.277283	-0.831307	0.13421
0.285817	-0.118395	0.114071
0.29435	1.35692	0.155505
0.302883	3.0451	0.0783898
0.311417	3.95601	0.0171015
0.31995	3.38173	-0.0346918
0.328483	4.87684	-0.0769868
0.337017	4.06988	0.0867355
0.34555	3.75801	-0.0559834
0.354083	2.14406	-0.0574207
0.362617	-0.559017	-0.223733
0.37115	0.0845796	-0.276967
0.379683	-1.79172	-0.244163
0.388217	-2.01945	-0.335377
0.39675	-3.05415	-0.303726
0.405283	-5.5097	-0.534489
0.413817	-4.78691	-0.315235
0.42235	-5.45029	-0.315811
0.430883	-4.01459	-0.206468
0.439417	-5.07405	-0.146909
0.44795	-3.70269	-0.380262
0.456483	-1.14318	-0.0277834
0.465017	0.728176	0.128746
0.47355	0.896508	0.0608372
0.482083	2.96093	0.175359
0.490617	2.58468	0.190607
0.49915	4.66398	0.155217
0.507683	4.0303	0.139102
0.516217	3.76295	0.0956542
0.52475	3.71343	0.0550846
0.533283	1.76781	0.0812677
0.541817	0.436094	-0.140865
0.55035	-1.40556	-0.0968411
0.558883	-1.85112	-0.210211
0.567417	-2.85612	-0.203594
0.57595	-3.42546	-0.368465
0.584483	-4.65322	-0.461981
0.593017	-5.34631	-0.430906
0.60155	-5.5097	-0.405872
0.610083	-5.5691	-0.476367
0.618617	-3.08882	-0.382564
0.62715	-3.92548	-0.276102
0.635683	-1.01943	-0.230638
0.644217	0.842044	-0.20877
0.65275	1.80248	-0.194672
0.661283	2.63418	0.0602642
0.669817	3.95601	0.110905
0.67835	3.27777	0.196939
0.686883	3.28274	-0.0171392
0.695417	4.70357	0.0395456
0.70395	3.12926	0.0873117
0.712483	1.60445	0.146871
0.721017	2.47081	0.0953661
0.72955	-1.07884	0.104861
0.738083	-2.34127	-0.102597
0.746617	-3.62843	-0.124177
0.75515	-4.22748	-0.0582851
0.763683	-5.61366	-0.15295
0.772217	-5.65327	-0.294804
0.78075	-5.68297	-0.337679
0.789283	-4.96512	-0.320126
0.797817	-3.88587	-0.473201
0.80635	-1.78678	-0.250492
0.814883	-0.816456	-0.494784
0.823417	1.74802	-0.278404
0.83195	3.91146	-0.32358
0.840483	4.11443	-0.301136
0.849017	4.5897	-0.252794
0.85755	4.55506	-0.265743
0.866083	5.02041	-0.0309495
0.874617	3.91146	-0.150648
0.88315	3.31739	-0.158994
0.891683	2.30745	0.0504812
0.900217	1.73317	0.136227
0.90875	-0.16789	-0.0482139
0.917283	-1.70261	0.0720609
0.925817	-4.06905	-0.0349766
0.93435	-4.29679	0.053071
0.942883	-4.88095	-0.0680681
0.951417	-5.95029	-0.179997
0.95995	-4.59878	-0.205319
0.968483	-3.96013	-0.227187
0.977017	-0.747141	-0.286174
0.98555	-1.26696	-0.264018
0.994083	0.683623	-0.287611
1.00262	2.37677	-0.219129
1.01115	3.29262	-0.319838
1.01968	2.87676	-0.447018
1.02822	5.64916	-0.344008
1.03675	5.28776	-0.284445
1.04528	5.58975	-0.23179
1.05382	4.27286	-0.13396
1.06235	2.98569	-0.183163
1.07088	2.61438	-0.0597224
1.07942	-0.766933	0.0942169
1.08795	-2.54424	0.0824202
1.09648	-3.76706	0.0680304
1.10502	-4.01459	0.203844
1.11355	-5.20277	0.201831
1.12208	-5.32652	0.261966
1.13062	-4.37105	0.0496168
1.13915	-5.49485	0.0240066
1.14768	-4.43539	-0.0441867
1.15622	-2.57394	0.0245829
1.16475	-1.37092	0.0496168
1.17328	1.12422	-0.128492
1.18182	1.86189	-0.287611
1.19035	3.35203	-0.335377
1.19888	3.33224	-0.185177
1.20742	3.83226	-0.230353
1.21595	4.1392	-0.499961
1.22448	5.06993	-0.457954
1.23302	2.70349	-0.421123
1.24155	3.30253	-0.327031
1.25008	2.28763	-0.222872
1.25862	-0.390685	-0.251357
1.26715	-2.00954	-0.333075
1.27568	-3.08385	0.0668812
1.28422	-4.70274	0.0429998
1.29275	-4.50965	0.00645736
1.30128	-5.86119	0.298509
1.30982	-5.0889	0.122414
1.31835	-3.3809	0.00962016
1.32688	-3.72745	0.037532
1.33542	-2.89573	-0.0715223
1.34395	-1.59865	-0.00534257
1.35248	1.21335	0.155793
1.36102	1.73811	-0.122163
1.36955	3.56988	-0.188343
1.37808	4.12929	-0.484425
1.38662	4.43128	-0.34516
1.39515	4.32732	-0.406448
1.40368	3.47087	-0.337103
1.41222	2.84706	-0.348038
1.42075	2.73319	-0.419394
1.42928	0.0400262	-0.385442
1.43782	-1.62341	-0.416804
1.44635	-2.12341	-0.352642
1.45488	-3.57894	-0.132807
1.46342	-5.63345	-0.226323
1.47195	-4.97503	-0.184312
1.48048	-5.34137	-0.105475
1.48902	-4.65322	-0.0548309
1.49755	-5.38592	0.0801185
1.50608	-4.06408	0.0556608
1.51462	-1.26696	0.249305
1.52315	-0.776843	0.162698
1.53168	0.0895206	0.05681
1.54022	2.87676	0.0395456
1.54875	4.0897	0.0274608
1.55728	5.86204	0.0576744
1.56582	5.07984	-0.254811
1.57435	4.31247	-0.251069
1.58288	3.43619	-0.331347
1.59142	3.67384	-0.360984
1.59995	1.63909	-0.259414
1.60848	0.0746695	-0.444716
1.61702	-1.20259	-0.43896
1.62555	-3.51456	-0.601822
1.63408	-3.68784	-0.31696
1.64262	-4.475	-0.307177
1.65115	-5.91071	-0.286174
1.65968	-5.92059	-0.336814
1.66822	-4.49976	-0.253658
1.67675	-4.43539	-0.299696
1.68528	-2.7076	-0.0723834
1.69382	-2.7274	-0.138275
1.70235	0.495499	0.0409862
1.71088	2.0401	0.0257354
1.71942	1.98564	0.0173896
1.72795	1.94605	0.0838575
1.73648	4.27286	0.154353
1.74502	4.4511	-0.0102341
1.75355	3.68869	-0.0559834
1.76208	1.80743	-0.0482139
1.77062	2.85697	-0.234668
1.77915	0.64401	-0.279841
1.78768	-1.66797	-0.24474
1.79622	-2.18779	-0.18719
1.80475	-3.88093	-0.331923
1.81328	-4.50965	-0.423713
1.82182	-4.11361	-0.452486
1.83035	-5.28196	-0.311208
1.83888	-6.18794	-0.460255
1.84742	-4.82155	-0.334513
1.85595	-4.1037	-0.413642
1.86448	-2.45511	-0.22057
1.87302	-1.07387	-0.196974
1.88155	-0.435239	-0.154678
1.89008	1.67376	-0.0352647
1.89862	3.79265	-0.0674919
1.90715	4.92636	0.00818282
1.91568	4.20851	-0.0151256
1.92422	5.56996	0.0372439
1.93275	3.95601	0.0383964
1.94128	4.85705	0.0783898
1.94982	3.55997	-0.0764139
1.95835	0.896508	0.00760657
1.96688	-0.133247	-0.0243325
1.97542	-2.91552	-0.10835
1.98395	-3.4304	-0.358106
1.99248	-4.51956	-0.0942513
2.00102	-4.75223	-0.430618
2.00955	-3.95022	-0.454499
2.01808	-3.56903	-0.41393
2.02662	-5.26711	-0.459967
2.03515	-2.48978	-0.501977
2.04368	-2.35115	-0.411052
2.05222	-0.519404	-0.392347
2.06075	0.851955	-0.318974
2.06928	2.53022	-0.189204
2.07782	4.18872	-0.28157
2.08635	4.5402	-0.196685
2.09488	6.42641	-0.147197
2.10342	5.42142	-0.0312376
2.11195	4.70357	0.0484643
2.12048	4.28771	0.0867355
2.12902	1.78266	-0.0525292
2.13755	0.807373	0.118675
2.14608	-0.742172	0.0755118
2.15462	-2.55412	-0.0352647
2.16315	-2.05907	-0.0257698
2.17168	-3.74724	-0.00764428
2.18022	-5.69782	-0.164173
2.18875	-5.51961	-0.313797
2.19728	-3.84626	-0.363286
2.20582	-4.93542	-0.520103
2.21435	-2.81653	-0.292214
2.22288	-1.46993	-0.358682
2.23142	-1.13824	-0.476367
2.23995	1.30246	-0.498523
2.24848	1.54999	-0.504852
2.25702	3.54512	-0.377387
2.26555	4.64416	-0.327608
2.27408	4.60455	-0.217404
2.28262	4.09958	-0.101733
2.29115	3.92631	-0.177119
2.29968	3.16887	-0.191221
2.30822	0.92621	-0.0295121
2.31675	1.65394	0.047027
2.32528	-2.93534	0.210173
2.33382	-3.11355	0.260241
2.34235	-3.12346	0.0801185
2.35088	-5.32158	0.140254
2.35942	-5.06908	0.230027
2.36795	-4.60866	0.11522
2.37648	-5.1186	0.0499049
2.38502	-4.56905	-0.0508037
2.39355	-3.90566	-0.0752614
2.40208	-3.74724	-0.208197
2.41062	0.921241	-0.283296
2.41915	2.84706	-0.429177
2.42768	1.9807	-0.451333
2.43622	3.74316	-0.506293
2.44475	4.4808	-0.581967
2.45328	4.20357	-0.476079
2.46182	2.69855	-0.460828
2.47035	3.22828	-0.259702
2.47888	1.97079	-0.346021
2.48742	1.83219	-0.215102
2.49595	0.50044	-0.0257698
2.50448	-0.880801	-0.0951156
2.51302	-3.57397	0.117234
2.52155	-3.34623	0.00415565
2.53008	-4.13834	-0.101445
2.53862	-5.17304	0.135363
2.54715	-5.24732	0.193773
2.55568	-4.51462	0.204709
2.56422	-3.4898	0.165861
2.57275	-2.52442	-0.118133
2.58128	-2.04916	0.01221
2.58982	-0.885742	-0.0565596
2.59835	1.59948	-0.194384
2.60688	2.80251	-0.240421
2.61542	2.83718	-0.409323
2.62395	3.74316	-0.537944
2.63248	5.14419	-0.347174
2.64102	5.06002	-0.543699
2.64955	3.28274	-0.386018
2.65808	2.16882	-0.457665
2.66662	-0.306519	-0.278404
2.67515	-0.86595	-0.328757
2.68368	-2.35612	-0.282719
2.69222	-2.55412	-0.0697936
2.70075	-4.68789	0.0429998
2.70928	-5.70276	0.0858711
2.71782	-7.24243	0.0202676
2.72635	-5.01958	0.0101964
2.73488	-5.06908	0.126729
2.74342	-3.75221	0.214492
2.75195	-0.598601	0.350878
2.76048	-0.405536	0.265997
2.76902	0.24797	0.331312
2.77755	2.08963	0.0510541
2.78608	3.11935	-0.0723834
2.79462	3.23816	-0.196397
2.80315	5.23827	-0.218841
2.81168	5.2135	-0.158129
2.82022	4.17881	-0.23438
2.82875	3.11441	-0.33854
2.83728	2.64903	-0.323292
2.84582	0.346959	-0.329909
2.85435	-0.563958	-0.415655
2.86288	-2.21255	-0.203879
2.87142	-4.72253	-0.432343
2.87995	-4.59878	-0.218553
2.88848	-5.79684	-0.0240443
2.89702	-5.66812	-0.115831
2.90555	-4.57402	-0.0718072
2.91408	-5.38592	0.117234
2.92262	-2.81156	0.114359
2.93115	-1.5838	0.161834
2.93968	-1.02931	0.191183
2.94822	1.6688	0.291316
2.95675	1.56484	0.371882
2.96528	3.43619	0.208736
2.97382	4.17387	0.120976
2.98235	5.38678	0.174783
2.99088	5.78282	0.0930644
2.99942	4.37684	0.0366677
3.00795	3.45601	-0.116407
3.01648	2.10942	-0.0588613
3.02502	-0.360983	-0.196974
3.03355	-0.539197	-0.288187
3.04208	-2.18285	-0.260563
3.05062	-4.31164	-0.398103
3.05915	-4.23736	-0.236106
3.06768	-5.9899	-0.424286
3.07622	-5.01461	-0.155251
3.08475	-4.53935	-0.167336
3.09328	-4.7572	-0.102309
3.10182	-2.68284	-0.232367
3.11035	-1.03428	-0.22057
3.11888	0.619249	0.0447253
3.12742	1.24305	0.088461
3.13595	1.47573	0.192048
3.14448	2.61933	0.168166
3.15302	4.61446	0.24758
3.16155	5.9363	0.170468
3.17008	4.13425	0.338794
3.17862	3.81244	0.196651
3.18715	3.1342	0.101986
3.19568	0.718266	-0.0122477
3.20422	1.16383	-0.110655
3.21275	-2.67296	-0.0720953
3.22128	-4.65322	-0.0859088
3.22982	-4.73244	-0.18978
3.23835	-5.38592	-0.249055
3.24688	-4.33143	-0.219129
3.25542	-4.73738	-0.298547
3.26395	-4.45521	-0.382564
3.27248	-2.6482	-0.290489
3.28102	-2.73237	-0.270635
3.28955	-0.935265	-0.332499
3.29808	0.569755	-0.302862
3.30662	2.11933	-0.203306
3.31515	3.29759	-0.0318138
3.32368	5.02041	-0.111804
3.33222	5.06496	-0.0122477
3.34075	4.77288	-0.0174273
3.34928	4.05009	0.0947931
3.35782	2.59953	0.255061
3.36635	2.58962	0.267722
3.37488	2.14903	0.357207
3.38342	1.31237	0.288438
3.39195	-0.925355	0.157231
3.40048	-3.50465	-0.0556953
3.40902	-4.61363	-0.186329
3.41755	-4.01953	-0.0128207
3.42608	-4.1334	0.00242692
3.43462	-5.28196	-0.238696
3.44315	-3.87102	-0.391198
3.45168	-4.08885	-0.209058
3.46022	-1.51943	-0.349475
3.46875	0.252911	-0.380838
3.47728	0.718266	-0.25596
3.48582	1.9312	-0.352642
3.49435	4.35702	-0.40472
3.50288	4.34217	-0.190068
3.51142	4.34714	-0.0749733
3.51995	5.81749	-0.0850445
3.52848	4.66892	-0.0971292
3.53702	4.5105	0.0697592
3.54555	3.00054	0.0680304
3.55408	0.272704	0.205282
3.56262	-1.67291	0.116661
3.57115	-2.08383	0.127881
3.57968	-3.73736	0.208448
3.58822	-4.46509	0.0378201
3.59675	-5.68297	0.0265965
3.60528	-4.63343	0.0591117
3.61382	-5.95526	-0.0502275
3.62235	-4.3859	-0.00332571
3.63088	-2.05413	-0.210787
3.63942	-2.29669	-0.191794
3.64795	0.50044	-0.316384
3.65648	1.24799	-0.131082
3.66502	3.65402	-0.255672
3.67355	5.5155	-0.301709
3.68208	5.46103	-0.186902
3.69062	5.43133	-0.348899
3.69915	5.02538	-0.295092
3.70768	4.55506	-0.274377
3.71622	3.99068	-0.1236
3.72475	1.44106	0.208159
3.73328	-0.0441397	0.0294744
3.74182	-1.44023	0.0297625
3.75035	-3.44031	0.0346541
3.75888	-2.47493	0.120112
3.76742	-4.28191	0.295631
3.77595	-4.42548	0.333902
3.78448	-5.12354	0.304265
3.79302	-5.57901	0.295058
3.80155	-4.61857	0.253048
3.81008	-3.24724	-0.0102341
3.81862	-2.54918	0.113207
3.82715	-0.400595	0.0539321
3.83568	1.08463	-0.00735615
3.84422	3.66393	-0.137699
3.85275	3.45105	-0.219129
3.86128	4.07979	-0.205031
3.86982	4.28277	-0.232367
3.87835	4.47089	-0.284445
3.88688	3.27283	-0.130221
3.89542	1.29749	-0.405296
3.90395	0.787581	-0.356381
3.91248	-0.529315	-0.0749733
3.92102	-1.04416	0.00904719
3.92955	-3.62843	0.117522
3.93808	-4.5245	-0.0128207
3.94662	-4.777	0.140542
3.95515	-4.64828	0.293044
3.96368	-5.77702	0.175644
3.97222	-4.73738	0.196075
3.98075	-3.95519	0.507984
3.98928	-1.93035	0.251895
3.99782	-2.35115	0.235783
4.00635	1.78763	0.186868

## Sheet: Figure3e
Time (s)	x1 (nm)	x2 (nm)
-0.00111667	2.3393	-1.6486
0.00741667	3.42323	-1.57606
0.01595	4.12777	-1.44088
0.0244833	4.28543	-1.13312
0.0330167	4.32485	-0.377046
0.04155	2.48709	-0.00835967
0.0500833	1.73821	0.462064
0.0586167	1.35391	0.758203
0.06715	-1.66137	0.846338
0.0756833	-2.68124	1.28105
0.0842167	-1.99148	1.75714
0.09275	-3.63212	2.32335
0.101283	-4.25785	2.42537
0.109817	-4.93775	2.0428
0.11835	-3.94253	1.66079
0.126883	-2.15405	1.32724
0.135417	-3.21826	0.993416
0.14395	-1.0849	0.651368
0.152483	0.067979	0.43231
0.161017	-0.759748	-0.117461
0.16955	2.21611	-0.615658
0.178083	3.19167	-1.08948
0.186617	2.37872	-1.55509
0.19515	2.76794	-1.41283
0.203683	3.79767	-1.73164
0.212217	2.50682	-1.40546
0.22075	3.81736	-1.48622
0.229283	1.49187	-1.08551
0.237817	0.728182	-0.396881
0.24635	-0.961748	0.1186
0.254883	-1.81409	0.757919
0.263417	-2.61226	1.22863
0.27195	-3.61242	1.37514
0.280483	-4.42043	1.86993
0.289017	-3.00642	2.41347
0.29755	-3.68632	2.61808
0.306083	-2.74036	2.67418
0.314617	-2.49402	2.30465
0.32315	-1.76975	2.04365
0.331683	-0.0945992	1.68743
0.340217	1.54607	1.2887
0.34875	2.18655	0.693308
0.357283	2.89604	0.265678
0.365817	3.32468	-0.293445
0.37435	3.30004	-0.847186
0.382883	4.83231	-1.23259
0.391417	3.76811	-1.53015
0.39995	2.75808	-1.76309
0.408483	2.45262	-1.72002
0.417017	1.91557	-1.43408
0.42555	-0.572499	-1.06483
0.434083	-2.8389	-1.13596
0.442617	-2.70094	-0.718811
0.45115	-4.42537	-0.249522
0.459683	-3.91297	0.776341
0.468217	-5.33191	1.0977
0.47675	-4.72591	1.62877
0.485283	-2.96206	1.95693
0.493817	-1.87815	2.38173
0.50235	-0.927243	2.35566
0.510883	-0.158664	2.46674
0.519417	2.39842	2.55856
0.52795	2.70388	2.15219
0.536483	2.70388	1.58825
0.545017	3.61045	0.985764
0.55355	4.73377	0.543963
0.562083	3.69913	0.0310323
0.570617	2.55608	-0.397732
0.57915	2.4477	-0.800993
0.587683	0.481842	-1.13652
0.596217	0.102484	-1.53553
0.60475	-1.90771	-1.59504
0.613283	-3.68632	-1.95495
0.621817	-3.20348	-1.6435
0.63035	-3.74544	-1.22749
0.638883	-4.79981	-0.871554
0.647417	-4.42537	-0.489266
0.65595	-3.54344	-0.0287618
0.664483	-2.89802	0.530929
0.673017	-2.02104	0.841804
0.68155	0.555742	1.66646
0.690083	1.99933	1.91244
0.698617	2.50187	2.18874
0.70715	2.78764	2.19951
0.715683	3.4035	1.95183
0.724217	4.64509	1.91981
0.73275	5.14763	1.83054
0.741283	3.2754	1.69678
0.749817	2.01906	1.48056
0.75835	2.29004	0.608858
0.766883	2.95516	0.0245153
0.775417	-0.350802	-0.382428
0.78395	-0.148801	-0.698973
0.792483	-2.56792	-1.11045
0.801017	-2.47924	-1.36068
0.80955	-2.563	-1.55339
0.818083	-2.94236	-1.57832
0.826617	-3.371	-1.68063
0.83515	-3.40056	-1.30089
0.843683	-1.9767	-1.0022
0.852217	-0.794225	-0.600638
0.86075	0.649366	-0.166205
0.869283	2.38855	0.465182
0.877817	1.56085	0.889413
0.88635	1.25537	1.23005
0.894883	3.21136	1.78577
0.903417	3.8617	1.9762
0.91195	3.20645	2.20659
0.920483	3.48726	2.39647
0.929017	3.98489	2.19016
0.93755	2.03875	1.89685
0.946083	0.910486	1.27567
0.954617	1.11249	0.890264
0.96315	-1.11941	0.657034
0.971683	-2.60734	0.0307485
0.980217	-3.47941	-0.406516
0.98875	-3.87354	-0.693588
0.997283	-4.45985	-1.36238
1.00582	-4.84415	-1.63188
1.01435	-4.58303	-1.97422
1.02288	-0.858261	-1.75884
1.03142	-0.73016	-1.85406
1.03995	-0.321242	-1.51768
1.04848	1.98455	-1.31307
1.05702	3.06356	-0.735247
1.06555	4.55641	-0.324053
1.07408	3.1276	0.140137
1.08262	3.22614	0.575702
1.09115	4.32485	1.05774
1.09968	3.55133	1.43947
1.10822	2.70388	1.94531
1.11675	3.05862	2.13575
1.12528	0.462145	2.28594
1.13382	-1.53819	2.02438
1.14235	-3.34636	1.6282
1.15088	-3.08032	1.22126
1.15942	-3.50897	0.980379
1.16795	-4.3071	0.78796
1.17648	-3.38578	0.123982
1.18502	-2.92266	-0.518456
1.19355	-2.41517	-0.901311
1.20208	-3.13944	-1.44088
1.21062	-2.95222	-1.77046
1.21915	0.77255	-1.95636
1.22768	1.23567	-1.88495
1.23622	2.78764	-1.93993
1.24475	4.82248	-1.79256
1.25328	3.79767	-0.975842
1.26182	4.46773	-0.678851
1.27035	4.08343	-0.308749
1.27888	3.41828	-0.0522822
1.28742	2.6152	0.668936
1.29595	0.816889	1.06908
1.30448	-0.809005	1.69593
1.31302	-1.33619	1.82204
1.32155	-1.49877	2.14567
1.33008	-3.65185	2.01446
1.33862	-4.20859	1.85009
1.34715	-4.42537	1.75346
1.35568	-4.71605	1.12292
1.36422	-2.6369	0.91945
1.37275	-1.72541	0.311587
1.38128	-1.45935	-0.22685
1.38982	0.191163	-0.748564
1.39835	1.80225	-1.45307
1.40688	1.70374	-1.93256
1.41542	2.9453	-1.98215
1.42395	3.28526	-2.24315
1.43248	4.03414	-2.57755
1.44102	3.14238	-2.17599
1.44955	3.94547	-1.75516
1.45808	3.71391	-1.43946
1.46662	3.28034	-1.07673
1.47515	1.01889	-0.769537
1.48368	0.151741	-0.196529
1.49222	-2.41517	0.2056
1.50075	-3.43998	0.737233
1.50928	-4.29232	1.19179
1.51782	-3.67646	1.70302
1.52635	-4.43521	2.05527
1.53488	-2.81917	2.01928
1.54342	-3.4252	1.98754
1.55195	-3.05076	1.5106
1.56048	-1.89785	1.12802
1.56902	0.481842	0.782291
1.57755	1.84167	0.551331
1.58608	2.8517	-0.291462
1.59462	2.7433	-0.695007
1.60315	2.36886	-1.18782
1.61168	2.88126	-1.68714
1.62022	3.20645	-1.99349
1.62875	2.82214	-2.1366
1.63728	2.29496	-2.30634
1.64582	1.62489	-2.09635
1.65435	0.476925	-1.77641
1.66288	0.215805	-1.65201
1.67142	-0.390224	-1.3791
1.67995	-3.95239	-0.804108
1.68848	-4.18887	-0.25434
1.69702	-4.26276	0.298834
1.70555	-3.53853	0.828767
1.71408	-4.75053	1.27737
1.72262	-2.97192	1.61658
1.73115	-1.30663	1.77528
1.73968	-0.2966	2.22247
1.74822	1.99442	1.8518
1.75675	1.72835	1.6982
1.76528	3.28034	1.54489
1.77382	4.24109	1.12916
1.78235	4.84709	0.51704
1.79088	4.71407	-0.24782
1.79942	4.28543	-0.661848
1.80795	2.37377	-1.03734
1.81648	2.20133	-1.45958
1.82502	1.13713	-1.60723
1.83355	0.78733	-2.10287
1.84208	-0.710463	-2.22445
1.85062	-1.55297	-1.81183
1.85915	-2.54822	-1.39384
1.86768	-3.47941	-1.04669
1.87622	-3.65676	-0.713426
1.88475	-2.79456	-0.277009
1.89328	-2.94236	0.575419
1.90182	-2.33636	0.959409
1.91035	-1.14402	1.56756
1.91888	-0.326159	1.97847
1.92742	0.0975387	2.053
1.93595	2.36394	2.25817
1.94448	3.55624	1.98924
1.95302	4.81753	1.95977
1.96155	4.88651	1.66788
1.97008	3.7336	1.39554
1.97862	4.34947	1.03564
1.98715	4.34947	0.443361
1.99568	2.27031	-0.191428
2.00422	1.76777	-0.630395
2.01275	0.274925	-0.714561
2.02128	-0.0995164	-1.13312
2.02982	-1.63179	-1.46468
2.03835	-2.3807	-1.66504
2.04688	-2.61717	-1.79908
2.05542	-3.18378	-1.6163
2.06395	-2.79948	-1.4644
2.07248	-2.13927	-1.34963
2.08102	-1.0849	-0.885443
2.08955	-0.478903	-0.36231
2.09808	0.605026	0.414172
2.10662	1.11743	0.552466
2.11515	3.13746	0.708328
2.12368	3.93069	1.47177
2.13222	3.76811	1.69111
2.14075	4.13763	1.89855
2.14928	3.93563	1.862
2.15782	3.28034	1.69622
2.16635	3.31482	1.54715
2.17488	2.9995	1.24138
2.18342	2.21611	0.876659
2.19195	0.767605	0.751118
2.20048	-1.36575	0.199931
2.20902	-1.0307	-0.4068
2.21755	-2.92758	-1.05519
2.22608	-3.96222	-1.22692
2.23462	-4.62243	-1.51286
2.24315	-3.4449	-1.59901
2.25168	-0.71538	-1.50493
2.26022	0.156658	-1.16061
2.26875	2.00919	-1.02657
2.27728	1.53129	-0.962524
2.28582	0.940045	-0.803544
2.29435	2.04862	0.0315998
2.30288	3.63014	0.447043
2.31142	4.8816	1.04783
2.31995	4.23617	1.54574
2.32848	4.97519	2.1315
2.33702	3.90604	2.11534
2.34555	3.3838	2.05669
2.35408	4.02431	2.42509
2.36262	0.600081	2.21793
2.37115	0.807027	1.98896
2.37968	-0.400058	1.56246
2.38822	-2.77978	1.26348
2.39675	-2.90294	0.75197
2.40528	-2.99162	0.193131
2.41382	-3.25276	-0.106127
2.42235	-4.20365	-0.679135
2.43088	-2.82904	-1.24166
2.43942	-1.67615	-1.4474
2.44795	0.343907	-1.69763
2.45648	0.777467	-1.62537
2.46502	2.04862	-1.64038
2.47355	4.56133	-1.36153
2.48208	2.86648	-0.893095
2.49062	5.00475	-0.610273
2.49915	4.86682	-0.115478
2.50768	2.93052	0.233371
2.51622	4.35933	0.904997
2.52475	3.75824	1.4508
2.53328	2.38364	1.95552
2.54182	0.141878	2.18761
2.55035	-0.887821	2.38003
2.55888	-2.75514	2.60589
2.56742	-2.81917	2.34886
2.57595	-2.22304	1.90592
2.58448	-3.07538	1.65031
2.59302	-3.42026	1.27907
2.60155	-2.82412	0.945524
2.61008	-2.765	0.386966
2.61862	-1.58745	-0.180941
2.62715	0.0384193	-0.555013
2.63568	0.935128	-0.885443
2.64422	2.19642	-1.05094
2.65275	2.81228	-1.55877
2.66128	3.08326	-1.63613
2.66982	4.36425	-1.32781
2.67835	3.85187	-1.17251
2.68688	4.72885	-0.736382
2.69542	4.72885	-0.539425
2.70395	3.57102	-0.0704207
2.71248	2.80242	0.364013
2.72102	-0.621784	0.67602
2.72955	0.013805	1.36352
2.73808	-1.54805	1.80872
2.74662	-2.61226	2.29246
2.75515	-3.60256	2.29104
2.76368	-3.62229	2.28226
2.77222	-4.89341	2.25279
2.78075	-2.83395	1.92009
2.78928	-1.90277	1.83848
2.79782	-1.07012	1.43352
2.80635	-0.00592018	0.935038
2.81488	0.122181	0.431459
2.82342	0.866146	-0.233651
2.83195	2.22106	-0.668368
2.84048	3.32468	-1.08126
2.84902	4.22631	-1.47319
2.85755	3.49713	-1.548
2.86608	3.43306	-1.60014
2.87462	1.76777	-1.64265
2.88315	1.8614	-1.37485
2.89168	0.161603	-1.06539
2.90022	-1.20809	-0.771804
2.90875	-2.09985	-0.0364138
2.91728	-3.74053	0.318955
2.92582	-3.31188	0.888561
2.93435	-5.23337	1.23486
2.94288	-4.1051	1.54007
2.95142	-5.61768	1.74467
2.95995	-3.44982	2.1094
2.96848	-4.11988	2.07057
2.97702	-1.47907	2.14227
2.98555	1.10265	2.11846
2.99408	1.58547	1.94134
3.00262	2.73838	1.26263
3.01115	3.9898	0.726466
3.01968	3.66957	0.0789243
3.02822	3.52668	-0.384979
3.03675	4.87173	-0.387246
3.04528	4.98014	-0.936169
3.05382	1.82689	-1.13964
3.06235	2.30974	-1.55877
3.07088	-0.385279	-1.69139
3.07942	-1.56283	-1.55594
3.08795	-1.41501	-1.51258
3.09648	-2.78961	-0.952038
3.10502	-4.36131	-0.486716
3.11355	-3.52866	0.0695729
3.12208	-4.97717	0.464614
3.13062	-4.66679	0.650233
3.13915	-3.09016	1.32753
3.14768	-1.29185	1.43777
3.15622	-0.26704	1.9524
3.16475	1.17161	2.3123
3.17328	2.68418	2.38513
3.18182	3.42323	2.04932
3.19035	3.30496	1.74212
3.19888	3.51682	1.26433
3.20742	4.13763	0.834436
3.21595	2.29004	0.303084
3.22448	2.15699	0.120016
3.23302	2.71374	-0.288344
3.24155	1.24553	-1.03195
3.25008	0.501568	-1.37202
3.25862	-2.21317	-1.91754
3.26715	-2.9325	-1.88523
3.27568	-2.01609	-1.775
3.28422	-3.25768	-1.59986
3.29275	-3.04582	-1.27878
3.30128	-4.64215	-1.14927
3.30982	-4.26771	-0.840382
3.31835	-3.99178	-0.396033
3.32688	-2.01609	0.237904
3.33542	-0.813922	0.63748
3.34395	0.797164	1.17337
3.35248	0.856284	1.58966
3.36102	2.91082	1.74354
3.36955	4.53177	1.93653
3.37808	3.9898	1.74212
3.38662	4.94072	1.65994
3.39515	3.9898	1.75516
3.40368	3.79275	1.37882
3.41222	0.472008	0.752537
3.42075	0.560687	0.16734
3.42928	-0.0453424	-0.188593
3.43782	-1.89293	-0.558696
3.44635	-2.55314	-0.953737
3.45488	-3.68141	-1.26008
3.46342	-4.07554	-1.57492
3.47195	-4.23321	-1.4457
3.48048	-3.0606	-1.32753
3.48902	-2.87338	-1.12802
3.49755	-2.8586	-1.26036
3.50608	-2.42504	-1.31222
3.51462	-0.380361	-0.830183
3.52315	1.96977	-0.421536
3.53168	2.46248	0.278148
3.54022	2.58072	0.887713
3.54875	3.97997	0.969896
3.55728	3.64492	1.38874
3.56582	3.84201	1.71095
3.57435	3.37394	1.99604
3.58288	1.71852	1.85548
3.59142	0.067979	1.89204
3.59995	0.851366	1.6112
3.60848	-1.45935	1.04811
3.61702	-1.58745	0.998518
3.62555	-2.97684	0.379597
3.63408	-3.88341	-0.00552523
3.64262	-3.60256	-0.555297
3.65115	-3.33158	-0.892811
3.65968	-3.39564	-1.24024
3.66822	-3.77009	-1.66986
3.67675	-3.91788	-1.97507
3.68528	-1.74019	-2.07312
3.69382	-0.597142	-1.88325
3.70235	1.79241	-1.8107
3.71088	2.88126	-1.55877
3.71942	4.28543	-1.03734
3.72795	4.58597	-0.407367
3.73648	3.9898	0.0233802
3.74502	4.07851	0.592706
3.75355	4.29529	1.02742
3.76208	2.43292	1.19037
3.77062	1.54113	1.56756
3.77915	0.713402	1.69877
3.78768	-0.971583	1.88665
3.79622	-1.75989	1.72115
3.80475	-1.9767	1.809
3.81328	-4.59287	1.33943
3.82182	-3.05076	0.772372
3.83035	-3.71097	0.260293
3.83888	-3.45476	-0.123414
3.84742	-3.43504	-0.623875
3.85595	-2.23287	-0.941835
3.86448	0.644449	-1.41424
3.87302	0.511402	-1.92661
3.88155	0.944991	-2.03599
3.89008	3.46757	-1.86625
3.89862	3.90604	-1.66957
3.90715	4.03414	-1.47517
3.91568	4.58597	-1.12377
3.92422	5.18214	-0.695007
3.93275	1.93035	-0.406516
3.94128	1.96977	0.0953602
3.94982	1.08293	0.774923
3.95835	0.136961	0.984349
3.96688	-0.838564	1.01439
3.97542	-3.35622	1.30061
3.98395	-1.90771	1.58088
3.99248	-3.81934	1.54064
4.00102	-4.45493	1.57153

## Sheet: Figure3f
Frequency	No gain ratio	No modulation ratio
1210	0.0890955	0.0173867
1211	0.0781805	0.0199712
1212	0.0838933	0.02077
1213	0.0951962	0.0233917
1214	0.0802732	0.0197114
1215	0.111961	0.0326041
1216	0.0984315	0.0247824
1217	0.113564	0.0264433
1218	0.132045	0.0300978
1219	0.133861	0.0245005
1220	0.151153	0.0223085
1221	0.145732	0.0257356
1222	0.182409	0.0236217
1223	0.206987	0.0303097
1224	0.234574	0.0214436
1225	0.215982	0.0237096
1226	0.262231	0.0232492
1227	0.261811	0.0182332
1228	0.299285	0.0260912
1229	0.352272	0.01943
1230	0.409976	0.0242989
1231	0.441544	0.0223525
1232	0.410202	0.0235056
1233	0.38104	0.0193209
1234	0.357635	0.0259885
1235	0.317069	0.0207904
1236	0.291831	0.0172328
1237	0.259641	0.022282
1238	0.276261	0.0193989
1239	0.240746	0.0223754
1240	0.253092	0.0194582
1241	0.208492	0.022923
1242	0.191239	0.0316458
1243	0.184968	0.0144848
1244	0.174596	0.023945
1245	0.152114	0.0293074
1246	0.128303	0.0268472
1247	0.136811	0.0204098
1248	0.125481	0.0170246
1249	0.117333	0.0201285
1250	0.117475	0.0196043
1251	0.0855903	0.0267678
1252	0.0929744	0.028523
1253	0.0685213	0.022176
1254	0.0886813	0.0219112
1255	0.0802593	0.0140573

## Sheet: Figure3g
Amplitude (nm)	Resonant ratio	Off-resonant ratio
0	0.032379	0.0226855
0.429	0.0370431	0.0262144
0.858	0.059484	0.0242119
1.287	0.0463163	0.0269737
1.716	0.070092	0.0285767
2.145	0.066769	0.0198122
2.574	0.073637	0.0262024
3.003	0.109748	0.0273067
3.432	0.139297	0.025193
3.861	0.179926	0.0248159
4.29	0.206514	0.0305166
4.719	0.233693	0.0300738
5.148	0.291032	0.0290511
5.577	0.38943	0.0292329
6.006	0.429562	0.024576
6.435	0.449939	0.0319936
6.864	0.47936	0.020634
7.293	0.501254	0.0259027
7.722	0.453973	0.0333031
