# Supplementary material for: Observation and control of Casimir effects in a sphere-plate-sphere system
Source: Nat Commun. 2022 Oct 18;13:6148. doi: 10.1038/s41467-022-33915-4 (PMC9579181; doi:10.1038/s41467-022-33915-4)
Supplement: Supplementary file 4 — Source Data [file 41467_2022_33915_MOESM4_ESM.zip › Source Data/Figure4.xlsx]

## Sheet: Figure4b
Time (ms)	x1 (nm)	x2 (nm)
0.00208333	2.33532	3.91815
0.0106167	2.19213	0.972916
0.01915	3.26808	-2.03928
0.0276833	2.39848	-4.86596
0.0362167	2.57956	-7.29162
0.04475	1.28463	-9.00136
0.0532833	0.74981	-10.3596
0.0618167	0.0254978	-11.1561
0.07035	-1.1073	-11.0818
0.0788833	-1.86531	-10.4883
0.0874167	-2.85914	-9.32846
0.09595	-3.42553	-7.22676
0.104483	-3.6403	-4.91269
0.113017	-2.98127	-1.96466
0.12155	-3.04233	0.919563
0.130083	-1.83162	3.84736
0.138617	-1.65054	6.76436
0.14715	-0.709346	8.93372
0.155683	0.223417	10.5699
0.164217	0.91616	11.2764
0.17275	1.21094	11.2663
0.181283	2.30794	10.3484
0.189817	2.38373	8.85386
0.19835	2.44269	6.3895
0.206883	2.1774	3.67998
0.215417	1.43412	0.889224
0.22395	0.93721	-2.15017
0.232483	0.726658	-4.87119
0.241017	-0.237699	-7.051
0.24955	-0.63355	-9.02996
0.258083	-2.2022	-10.2661
0.266617	-2.32432	-10.8304
0.27515	-2.75807	-10.6208
0.283683	-3.15602	-9.95022
0.292217	-2.7707	-8.51002
0.30075	-2.1643	-6.88048
0.309283	-1.72213	-4.26757
0.317817	-1.03782	-1.70382
0.32635	-0.267179	1.1654
0.334883	0.674014	4.17586
0.343417	1.85734	6.85363
0.35195	2.27636	9.05228
0.360483	1.97736	10.5179
0.369017	2.95014	11.2391
0.37755	2.27846	11.2394
0.386083	2.49112	10.5054
0.394617	1.60257	8.80783
0.40315	0.876148	6.77413
0.411683	0.153938	4.05415
0.420217	-0.450364	1.11135
0.42875	-1.14309	-1.77705
0.437283	-1.58316	-4.45866
0.445817	-2.01059	-6.62662
0.45435	-2.61489	-8.67915
0.462883	-2.28011	-9.96486
0.471417	-2.01269	-10.6152
0.47995	-1.91163	-10.2874
0.488483	-1.11151	-9.61301
0.497017	-1.00412	-8.43087
0.50555	0.267644	-6.62766
0.514083	0.850883	-4.52073
0.522617	1.60257	-1.68568
0.53115	2.10159	1.16122
0.539683	2.38795	4.00464
0.548217	3.11859	6.63673
0.55675	2.71852	8.66904
0.565283	2.19424	10.4461
0.573817	1.60889	11.3479
0.58235	0.968792	11.5948
0.590883	1.01932	10.7575
0.599417	-0.37667	9.22628
0.60795	-0.89043	7.1075
0.616483	-1.76635	4.67765
0.625017	-2.25063	1.8039
0.63355	-2.37486	-1.49389
0.642083	-2.77281	-4.06113
0.650617	-2.33907	-6.4146
0.65915	-2.00638	-8.47864
0.667683	-0.869367	-9.69635
0.676217	-0.511426	-10.6358
0.68475	0.311858	-10.7795
0.693283	1.10355	-10.005
0.701817	2.04684	-8.88629
0.71035	2.09738	-7.05902
0.718883	2.18371	-4.59117
0.727417	2.04053	-1.82482
0.73595	2.62798	0.933165
0.744483	2.3711	3.97535
0.753017	1.82576	6.75076
0.76155	1.05933	9.13492
0.770083	0.0465482	10.8834
0.778617	-0.871481	11.5832
0.78715	-1.9011	11.6286
0.795683	-1.55789	11.1522
0.804217	-1.87584	9.51676
0.81275	-2.40433	7.36799
0.821283	-2.62541	4.7202
0.829817	-2.69912	1.58037
0.83835	-1.80424	-1.14971
0.846883	-0.957808	-3.96837
0.855417	-0.658815	-6.45226
0.86395	0.126559	-8.45876
0.872483	0.669799	-10.0381
0.881017	1.50993	-10.6159
0.88955	1.96263	-10.8963
0.898083	2.23424	-10.2055
0.906617	2.58798	-8.95359
0.91515	2.16476	-7.15527
0.923683	1.70364	-4.62918
0.932217	1.44044	-1.87434
0.94075	0.884566	1.21213
0.949283	-0.0797783	4.3387
0.957817	-0.372455	7.04752
0.96635	-1.34944	9.21931
0.974883	-2.17904	10.6239
0.983417	-2.33485	11.9902
0.99195	-2.84651	11.8706
1.00048	-2.58752	10.9437
1.00902	-2.44013	9.44319
1.01755	-2.06534	7.16015
1.02608	-1.23995	4.45623
1.03462	-0.795673	1.58526
1.04315	0.467665	-1.3443
1.05168	1.20041	-4.01754
1.06022	1.96473	-6.5642
1.06875	2.52482	-8.57697
1.07728	3.2765	-9.93696
1.08582	3.0491	-10.543
1.09435	2.85539	-10.5301
1.10288	2.25741	-9.63393
1.11142	1.70364	-8.48945
1.11995	1.06987	-6.84178
1.12848	0.036029	-4.1776
1.13702	-0.839899	-1.65116
1.14555	-1.30101	1.44368
1.15408	-2.30116	4.30418
1.16262	-2.71596	6.96941
1.17115	-3.10971	9.046
1.17968	-3.07811	10.8081
1.18822	-2.20009	11.6865
1.19675	-1.88637	11.6558
1.20528	-1.02308	10.6857
1.21382	-0.142954	9.18444
1.22235	0.591902	6.90803
1.23088	1.50993	4.44367
1.23942	2.17528	1.49494
1.24795	2.78801	-1.28362
1.25648	3.34177	-3.93105
1.26502	3.20492	-6.26186
1.27355	2.24266	-8.37402
1.28208	3.2765	-9.65416
1.29062	1.90367	-10.4161
1.29915	1.17093	-10.3962
1.30768	-0.0250328	-9.77167
1.31622	-0.892531	-8.62545
1.32475	-1.82531	-6.64963
1.33328	-2.70122	-4.44436
1.34182	-2.45066	-1.75577
1.35035	-2.5433	1.05904
1.35888	-2.81281	3.90734
1.36742	-2.71807	6.59001
1.37595	-1.79372	8.81411
1.38448	-0.860949	10.4443
1.39302	0.465563	11.3998
1.40155	1.15408	11.418
1.41008	2.03421	10.7153
1.41862	2.36268	9.33962
1.42715	3.93344	7.04473
1.43568	4.0324	4.54968
1.44422	3.69761	1.77182
1.45275	3.55654	-1.40078
1.46128	2.96277	-4.11029
1.46982	1.5394	-6.70403
1.47835	0.328705	-8.5564
1.48688	-0.511426	-10.0663
1.49542	-1.61896	-10.8042
1.50395	-1.79583	-10.8537
1.51248	-2.86756	-10.1713
1.52102	-2.98337	-9.24128
1.52955	-3.02758	-7.44923
1.53808	-2.59805	-4.95035
1.54662	-2.01481	-2.37997
1.55515	-0.401935	0.63606
1.56368	-0.300862	3.51016
1.57222	0.905629	6.26396
1.58075	1.9184	8.61464
1.58928	2.53534	10.5681
1.59782	3.75236	11.2077
1.60635	3.85343	11.6816
1.61488	4.12716	10.7118
1.62342	3.48285	9.15549
1.63195	3.22386	6.97603
1.64048	2.64904	4.08833
1.64902	1.78576	1.40846
1.65755	0.829821	-1.56119
1.66608	-0.490364	-4.53782
1.67462	-1.61896	-7.12388
1.68315	-2.16008	-8.97556
1.69168	-2.58752	-10.595
1.70022	-2.83598	-11.003
1.70875	-2.00006	-11.1885
1.71728	-1.80636	-10.4593
1.72582	-1.4463	-9.27615
1.73435	-0.385087	-7.26232
1.74288	0.77929	-4.81469
1.75142	1.13934	-2.0473
1.75995	2.83433	1.09391
1.76848	2.83433	3.98441
1.77702	3.73341	6.658
1.78555	3.8766	8.72623
1.79408	4.50195	10.5905
1.80262	3.6555	11.3311
1.81115	3.03436	11.4009
1.81968	2.85539	10.2982
1.82822	1.40464	8.66346
1.83675	0.623483	6.61093
1.84528	-1.38524	3.93455
1.85382	-1.69055	0.800651
1.86235	-2.48434	-1.90886
1.87088	-2.66753	-4.8426
1.87942	-2.91177	-7.31638
1.88795	-2.62963	-9.00764
1.89648	-1.54948	-10.2369
1.90502	-0.778837	-10.9277
1.91355	0.415033	-10.9332
1.92208	0.366603	-10.5207
1.93062	1.57941	-9.02089
1.93915	2.62378	-7.00427
1.94768	2.64904	-4.78157
1.95622	3.37757	-2.02847
1.96475	4.01135	0.735441
1.97328	3.76289	3.61477
1.98182	3.19017	6.28558
1.99035	2.81748	8.60837
1.99888	1.45307	10.3279
2.00742	0.572941	11.11
2.01595	-0.6546	10.7896
2.02448	-1.53263	9.97079
2.03302	-1.68633	8.58361
2.04155	-2.1664	6.35463
2.05008	-2.38118	3.80238
2.05862	-1.59579	0.84633
2.06715	-2.14535	-1.9113
2.07568	-1.03782	-4.61698
2.08422	-0.374556	-6.89687
2.09275	0.859301	-8.75622
2.10128	1.52677	-10.1305
2.10982	1.97526	-10.8719
2.11835	2.58377	-11.1386
2.12688	3.2028	-10.2278
2.13542	3.6134	-8.95742
2.14395	3.0491	-7.27732
2.15248	3.07858	-5.06577
2.16102	2.72064	-2.44309
2.16955	2.1774	0.489943
2.17808	1.32675	3.22178
2.18662	0.404501	5.86677
2.19515	-1.4842	8.177
2.20368	-1.7874	9.87071
2.21222	-2.14535	10.8949
2.22075	-2.57278	10.9371
2.22928	-2.82123	10.4994
2.23782	-2.09271	9.12934
2.24635	-2.16008	7.01195
2.25488	-1.57895	4.26618
2.26342	-0.943062	1.49773
2.27195	0.0697121	-1.46774
2.28048	0.998272	-4.19573
2.28902	2.0679	-6.82957
2.29755	3.13332	-8.54664
2.30608	3.52917	-10.0935
2.31462	3.41547	-10.8063
2.32315	3.29756	-11.2945
2.33168	2.91645	-10.7285
2.34022	1.97105	-9.34659
2.34875	1.06355	-7.56117
2.35728	0.730861	-5.30499
2.36582	0.0465482	-2.72136
2.37435	-1.40419	0.327796
2.38288	-1.44419	3.32848
2.39142	-1.88215	6.23048
2.39995	-2.07587	8.63312
2.40848	-2.01269	10.6592
2.41702	-1.29891	11.5714
2.42555	-1.62949	11.7311
2.43408	-0.955694	10.883
2.44262	0.311858	9.31939
2.45115	0.309744	7.24559
2.45968	1.50572	4.41473
2.46822	1.79208	1.64314
2.47675	2.57323	-1.71219
2.48528	3.21543	-4.58246
2.49382	3.05753	-7.16887
2.50235	2.89539	-9.06901
2.51088	2.61325	-10.422
2.51942	1.93736	-11.2603
2.52795	1.45307	-11.1623
2.53648	0.87825	-10.6016
2.54502	-0.300862	-9.17956
2.55355	-1.8611	-7.36519
2.56208	-2.34327	-4.79691
2.57062	-1.90952	-1.9256
2.57915	-2.20641	1.25363
2.58768	-1.96427	4.05694
2.59622	-2.5033	6.81283
2.60475	-1.73055	8.94452
2.61328	-1.02097	10.6431
2.62182	-0.208218	11.7043
2.63035	0.674014	11.766
2.63888	1.33516	10.9521
2.64742	1.9921	9.26639
2.65595	2.62166	7.05588
2.66448	2.72905	4.28361
2.67302	2.75222	1.5734
2.68155	2.35005	-1.79692
2.69008	1.90577	-4.44262
2.69862	1.60257	-6.9279
2.70715	0.356072	-8.60906
2.71568	-0.0566145	-9.95195
2.72422	-0.842	-10.6989
2.73275	-1.7474	-10.9918
2.74128	-2.15588	-10.3809
2.74982	-2.17904	-8.85211
2.75835	-2.11798	-6.89513
2.76688	-2.22746	-4.48272
2.77542	-2.16851	-1.84365
2.78395	-1.57684	1.15494
2.79248	-1.22942	3.9321
2.80102	-0.515641	6.63185
2.80955	0.812985	8.94069
2.81808	2.08475	10.5427
2.82662	1.59836	11.5261
2.83515	2.80906	11.5902
2.84368	2.3669	10.8509
2.85222	2.98383	9.18863
2.86075	2.85118	6.95023
2.86928	2.68904	4.53015
2.87782	1.80471	1.67627
2.88635	0.735076	-1.2327
2.89488	0.591902	-3.84318
2.90342	-0.467212	-6.50213
2.91195	-1.73055	-8.39112
2.92048	-2.03586	-9.59173
2.92902	-2.00006	-10.3613
2.93755	-2.3517	-10.5249
2.94608	-1.71581	-9.86408
2.95462	-1.9032	-8.69484
2.96315	-1.02097	-6.9701
2.97168	-1.09046	-4.62395
2.98022	0.351857	-1.72823
2.98875	1.25725	0.963147
2.99728	1.50572	3.69811
3.00582	1.94788	6.45156
3.01435	2.60483	8.87094
3.02288	3.18175	10.4747
3.03142	2.99435	11.4825
3.03995	2.66589	11.6697
3.04848	3.11016	10.8994
3.05702	1.37306	9.46307
3.06555	0.516094	7.39205
3.07408	0.156039	4.92315
3.08262	-1.20626	2.08392
3.09115	-1.899	-1.15598
3.09968	-2.09271	-3.87701
3.10822	-2.53699	-6.3058
3.11675	-2.50119	-8.24117
3.12528	-2.5812	-9.54884
3.13382	-2.42539	-10.6096
3.14235	-2.20431	-10.6623
3.15088	-1.45472	-10.1549
3.15942	-0.359822	-8.88733
3.16795	1.0846	-7.0782
3.17648	2.20898	-4.8025
3.18502	2.02158	-2.18016
3.19355	2.90171	0.817737
3.20208	2.64273	3.80134
3.21062	2.8196	6.55339
3.21915	2.07212	8.94941
3.22768	2.81117	10.572
3.23622	1.94157	11.6763
3.24475	1.25725	11.9993
3.25328	0.0486616	11.2133
3.26182	-0.780939	9.78074
3.27035	-2.21483	7.30976
3.27888	-2.3159	4.61314
3.28742	-2.92652	1.89352
3.29595	-2.94967	-1.00778
3.30448	-2.44434	-3.98894
3.31302	-1.9348	-6.71066
3.32155	-1.75581	-8.4748
3.33008	-0.743041	-10.0343
3.33862	0.29501	-10.6225
3.34715	0.874047	-10.8241
3.35568	2.07422	-10.3554
3.36422	2.57323	-9.08889
3.37275	2.57956	-7.18212
3.38128	3.24913	-4.80668
3.38982	2.87644	-2.14703
3.39835	2.43428	0.926538
3.40688	2.13318	3.94641
3.41542	1.29095	6.68241
3.42395	0.52241	9.129
3.43248	-0.490364	10.8883
3.44102	-1.39997	11.7213
3.44955	-2.04007	11.8706
3.45808	-2.36012	11.0103
3.46662	-2.90967	9.49584
3.47515	-2.68227	7.32754
3.48368	-2.48224	4.56921
3.49222	-1.77898	1.81227
3.50075	-0.953593	-1.26897
3.50928	-0.109259	-4.17515
3.51782	0.585585	-6.73053
3.52635	1.66574	-8.51665
3.53488	2.06369	-9.93871
3.54342	3.38178	-10.5127
3.55195	3.58812	-10.7718
3.56048	3.8408	-9.91988
3.56902	3.2344	-8.63068
3.57755	2.46376	-6.97254
3.58608	2.46164	-4.6494
3.59462	0.524524	-2.04521
3.60315	0.415033	1.06323
3.61168	-0.490364	4.02242
3.62022	-1.5242	6.63743
3.62875	-2.61489	8.857
3.63728	-2.82966	10.3582
3.64582	-2.67174	11.3482
3.65435	-3.09496	11.4288
3.66288	-2.23799	10.6267
3.67142	-1.56843	9.11958
3.67995	-0.903062	6.97777
3.68848	0.168672	4.47784
3.69702	1.51203	1.53191
3.70555	2.7459	-1.2885
3.71408	2.77327	-4.15528
3.72262	3.91028	-6.52444
3.73115	3.73762	-8.51456
3.73968	3.5797	-9.81142
3.74822	3.00067	-10.6365
3.75675	3.09964	-10.6773
3.76528	2.00684	-10.1357
3.77382	1.04038	-8.83886
3.78235	-0.0102987	-7.18526
3.79088	-2.28221	-4.88374
3.79942	-2.17693	-2.20666
3.80795	-2.32853	0.657677
3.81648	-3.36659	3.47947
3.82502	-3.65926	6.16562
3.83355	-2.77913	8.49259
3.84208	-2.49066	10.2944
3.85062	-1.6737	11.3398
3.85915	0.0233963	11.4009
3.86768	0.465563	10.5845
3.87622	2.19003	9.14713
3.88475	2.65957	6.945
3.89328	3.64708	4.56781
3.90182	3.91238	1.45798
3.91035	4.03872	-1.52527
3.91888	3.57339	-4.51167
3.92742	3.11647	-6.71798
3.93595	2.76064	-8.64846
3.94448	1.37096	-10.1343
3.95302	0.263429	-11.1264
3.96155	-0.900961	-11.0999
3.97008	-2.0885	-10.4649
3.97862	-1.91163	-9.45469
3.98715	-2.47171	-7.64521
3.99568	-3.2192	-5.20909
4.00422	-3.42343	-2.30431

## Sheet: Figure4c
Frequency	G = 2*pi*5.85	G = 0
1210	0.298328	0.0890955
1211	0.382866	0.0781805
1212	0.492491	0.0838933
1213	0.459162	0.0951962
1214	0.724742	0.0802732
1215	0.636916	0.111961
1216	0.780834	0.0984315
1217	1.00523	0.113564
1218	1.19353	0.132045
1219	1.1103	0.133861
1220	1.17773	0.151153
1221	1.29873	0.145732
1222	1.32099	0.182409
1223	1.48047	0.206987
1224	1.56624	0.234574
1225	1.83353	0.215982
1226	2.1956	0.262231
1227	2.32815	0.261811
1228	2.77802	0.299285
1229	2.68264	0.352272
1230	3.11864	0.409976
1231	3.30098	0.441544
1232	3.72738	0.410202
1233	3.3002	0.38104
1234	2.83187	0.357635
1235	2.62436	0.317069
1236	2.4118	0.291831
1237	2.19144	0.259641
1238	1.85809	0.276261
1239	1.47178	0.240746
1240	1.61944	0.253092
1241	1.15049	0.208492
1242	0.904609	0.191239
1243	0.795472	0.184968
1244	0.612026	0.174596
1245	0.493219	0.152114
1246	0.374553	0.128303
1247	0.41081	0.136811
1248	0.254803	0.125481
1249	0.237042	0.117333
1250	0.26033	0.117475
1251	0.17288	0.0855903
1252	0.226177	0.0929744
1253	0.211914	0.0685213
1254	0.190426	0.0886813
1255	0.201502	0.0802593

## Sheet: Figure4d
Gain = 0			Gain = 6.05			Gain = 4.31
A3	A1		A3	A1		A3	A1
1.4625	0.760498		0.907703	1.60169		1.14014	1.27401
2.0699	0.920313		1.08585	1.62712		1.24364	1.5339
2.0699	1.02777		1.42518	2.24859		1.45911	1.62712
2.96912	1.55406		1.71361	2.60452		1.8663	2.29944
3.81744	1.69734		0.977265	2.22599		1.49304	1.92373
3.80048	1.64499		1.49304	3.00282		1.98507	2.42938
5.22565	2.27874		2.79946	3.80508		2.1717	2.42655
5.27655	2.2319		2.46013	4.46328		3.44418	3.32486
6.22667	3.03924		3.56295	4.71751		4.85239	4.04237
6.7187	2.96484		3.81744	5.18927		4.98812	4.12712
7.48219	3.36245		2.29046	4.4435		4.93722	3.9774
7.99118	3.55175		5.32745	6.24011		5.20869	4.20056
7.68578	3.34785		5.27655	6.31921		6.54903	5.32768
8.17781	3.66196		4.97116	6.64972		6.80353	5.61017
9.82355	4.38113		6.02307	7.23164		7.21072	6.00282
10.3834	4.55748		6.53207	7.0226		7.75365	6.4322
10.5022	4.68698		7.24466	7.62994		8.3814	6.48023
11.3675	5.06999		7.94028	7.86723		9.31456	6.74011
12.5382	5.41442		9.68782	8.35311		10.2816	7.10452

## Sheet: Figure4e
Amp (nm)	off resonant ratio	resonant ratio	Gain ratio
0	0.0392682	0.031079	0.0752455
0.429	0.0398054	0.0311078	0.184553
0.858	0.0337178	0.0427195	0.229511
1.287	0.0344411	0.0580048	0.276012
1.716	0.0353598	0.0983518	0.582189
2.145	0.0430052	0.105887	0.714756
2.574	0.0359427	0.141657	0.590005
3.003	0.0360913	0.200062	0.768156
3.432	0.0392509	0.25144	1.0451
3.861	0.0438719	0.270371	1.32679
4.29	0.0378651	0.326728	1.6482
4.719	0.0390306	0.370796	2.1657
5.148	0.0423182	0.49213	3.05308
5.577	0.0351946	0.409819	3.55951
6.006	0.029892	0.491203	3.89863
6.435	0.0392568	0.585915	4.32685
6.864	0.0436168	0.630244	4.47575
7.293	0.0308938	0.682419	5.34943
7.722	0.0360845	0.695108	4.58282

## Sheet: Figure4f
Gain	ratio
0	0.460263
0.221875	0.397103
0.44375	0.434825
0.665625	0.439621
0.8875	0.414008
1.33125	0.394466
1.66406	0.472774
2.10781	0.424863
2.55156	0.350958
2.77344	0.398869
2.99532	0.404586
3.43907	0.51574
3.88282	0.509054
4.21564	0.549857
4.65936	0.487357
5.10314	0.510612
5.54686	0.864287
5.99064	0.92591
6.43436	1.41452
6.76718	1.65182
6.98907	1.72605
7.21093	2.24612
7.65468	3.4964
8.09843	3.95631
8.54218	4.77118
